# Supplementary material for: Bioorthogonal Chemistry Approach for the Theranostics of GRPR-Expressing Cancers
Source: Pharmaceutics. 2022 Nov 23;14(12):2569. doi: 10.3390/pharmaceutics14122569 (PMC9785946; doi:10.3390/pharmaceutics14122569)
Supplement: Supplementary file 1 [file pharmaceutics-14-02569-s001.zip]

Archive with 1 entries (1 files):
- pharmaceutics-2008075-supplementary.pdf
